# Supplementary material for: Has incentive payment improved venous thrombo-embolism risk assessment and treatment of hospital in-patients?
Source: F1000Res. 2013 Feb 12;2:41. [Version 1] doi: 10.12688/f1000research.2-41.v1 (PMC3790600; doi:10.12688/f1000research.2-41.v1)
Supplement: Data extraction and interview schedule — The first file shows the data extraction intrument used to collect data from medical records on the implementation of NICE and CQUIN norms. The second file shows the semi-structured interview schedule used to interview medical professionals about hospital compliance wit hthe 2010 NICE guidance. [file f1000research-2-308-s0000.tgz]

Archive with 2 entries (2 files):
- Data_extraction_instrument.pdf
- Interview_schedule.pdf
